# Supplementary material for: Removal of Hexavalent Chromium in Aqueous Solution by Cellulose Filter Paper Loaded with Nano-Zero-Valent Iron: Performance Investigation and Numerical Modeling
Source: Int J Environ Res Public Health. 2023 Jan 19;20(3):1867. doi: 10.3390/ijerph20031867 (PMC9915128; doi:10.3390/ijerph20031867)
Supplement: Supplementary file 1 [file ijerph-20-01867-s001.zip]

Archive with 1 entries (1 files):
- ijerph-2176671-supplementary.pdf
